# Supplementary material for: Roles of three putative salmon louse (Lepeophtheirus salmonis) prostaglandin E2 synthases in physiology and host–parasite interactions
Source: Parasit Vectors. 2021 Apr 19;14:206. doi: 10.1186/s13071-021-04690-w (PMC8056522; doi:10.1186/s13071-021-04690-w)
Supplement: Supplementary file 1 — Additional file 1. Sequence alignments and accession numbers used in the phylogenetic analysis of EMLSAT00000006733 in FASTA format, gzipped. [file 13071_2021_4690_MOESM1_ESM.gz › similar06733-muscle-clipped.fa]

>Caligus_rogercresseyi_PGES/1-143 ACO11044.1 Prostaglandin E synthase [Caligus rogercresseyi]
MFGIRDDLWAAYCLYGGLNILKMIIMSPLTGRIRIKKKI--FANAEDAKSF--DG----KITMSDPDVERVR
RAHLNDIENVIPFLLIAPMYLSTEPCSVLAVNAFRIFTFGRYMYTITY--LHEMQPWRAMVFTLNILCNLFL
VGSTIIHYS
>Caligus_clemensi_mGST1/1-143 ACO15703.1 Microsomal glutathione S-transferase 1 [Caligus clemensi]
MLGIQDDLWASYCFYGGLILLKLVVMSPLTGLSRMKKKV--FSNEEDAKM--AQG----KVTLNDPDVERIR
RAHLNDIENIVPFLLIAPIYLTTDPCKLLAVSIFRVFTLGRYMHTITY--LNEVQPWRAVGFFLNIFCNFFM
IGCTIVHYA
>Daphnia_pulex_hypothetical/3-148 EFX71232.1 hypothetical protein DAPPUDRAFT_231546 [Daphnia pulex]
LYTSDNPVFASFSFYAALLGAKTLLMALLTARQRFRKMVSAFANPEDAKM--NKG----KIKTDD-DVERVR
RAHLNDLENILPFLIIAFVYVGTGPSLGCAKFLFRLFTAARFMHTLVYAVFVIPQPARAFAFFGGIIANLYM
IYAIVTSYA
>Folsomia_candida_mGST1l/2-147 XP_021950309.1 microsomal glutathione S-transferase 1-like [Folsomia candida]
GIDVNQEVFGAYAFYAGILLAKMMVMIPLTARQRFSKKV--FTSPEDTSSV-KGA----KVAYDDPDVERVR
RAHLNDLENILPFFATAFLYCFTSPAYGTANLLFKVFTGARILHTLVYAVFPVPQPARAISFFVAMFVQVYM
VVKIISHFA
>Linepithema_humile_mGST1l/1-145 XP_012228680.1 PREDICTED: microsomal glutathione S-transferase 1-like [Linepithema humile]
MAEINPELLQAFGFWGSILVLKVLAMSPLTARQRFAKKT--FANEEDVPFA-SKA----KVSFNDPDVERVR
RAHLNDLENIVPWFIITYLWLTTGPSAWLAKILIRTFVLSRISHTISY-VVLSQQPMRVIAFFVGFLITGYQ
TLNTLLYYL
>Neodiprion_lecontei_mGST1l/2-147 XP_015517959.1 PREDICTED: microsomal glutathione S-transferase 1-like [Neodiprion lecontei]
APSIDAETFKIFGFWGSILVLKMLAMAVLTGRQRMRKKV--FANPEDAARD-KKA----KIAFDDPDVERVR
RAHLNDLENVVPWFISTWIWLGTGPSTWLAGLLIRVFVLSRILHTVVYAVVPLPQPSRAIAFFLGYSVTLYM
AAATILYYS
>Solenopsis_invicta_hypothetical/1-144 EFZ18758.1 hypothetical protein SINV_09079, partial [Solenopsis invicta]
MSEINPEVLKVFGFWGSILVLKVMAMAPLTARQRFRKRV--FANQEDVSFN-PKA----KVTFDDPDVERVR
RAHLNDLENVVPWFIVTYLWLGTGPAPWLAKTLIRTFVFSRVFHTISYAILP-QQPTRVISFFVGFAITGFE
ALKTLMYY-
>Trachymyrmex_cornetzi_mGST1l/1-145 XP_018363668.1 PREDICTED: microsomal glutathione S-transferase 1-like [Trachymyrmex cornetzi]
MPEINPEVLKVFGFWGSILVLKLLVMMPLTARQRIRKNA--FANQEDAMHS-GKG----KVVYDDPDVERVR
RAHLNDLENILPWFIVTYLWLGTGPSAWLAKILIRTFVLARVGHTASY-VFWQQQPTRAIAFFVGFVIMGYE
AVKTLMYYS
>Ooceraea_biroi_mGST1/1-144 P_011347287.1 PREDICTED: microsomal glutathione S-transferase 1 [Ooceraea biroi]
MVAVNAELLKVFGFWGSVLVLKMLAMVPLTARQRFQKKI--FANEDDTKIV--GG----KVVYNDADVERVR
RSHLNDLENIVPWFIITYLWLTTGPSYWMAKTLIQMFVLARIVHTFSYAVCP-QQPMRAISFFVGFGTMGYE
ALTTLLYYC
>Papilio_polytes_mGST1l/1-145 BAM19051.1 microsomal glutathione S-transferase-like [Papilio polytes]
MVSLSDPAVQSYILYSAILALKVLVMAFLTARQRYAKNV--FANEEDAKS--SKG----KVKLDDPDVERVR
RAHLNDLENIPAFWILGALYLTTSPEAAWAALLFRTYTVSRIIHTIVYAVKPLPQPARAIAFMIPVVVKWYM
GIAIVSNYI
>Megachile_rotundata_mGST1l/6-149 XP_003701454.1 PREDICTED: microsomal glutathione S-transferase 1-like [Megachile rotundata]
MPLIDPELFKIYCFWGSILALKLIVMVPLTARYRFTNMV--FSSPEDAAFK-KGS----KVVYNDPDVERVR
RAHLNDLENIPLWYIITFIWLTTGPSTWLATILIRSFVIARIIHTVSY--LAKKQPHRAIAFFVGLFATLYQ
TISILLYYL
>Wasmannia_auropunctata_mGST1l/1-145 XP_011699679.1 PREDICTED: microsomal glutathione S-transferase 1 [Wasmannia auropunctata]
MPNIDPEVLKTFGFWGSILVLKLLAMSPLTARQRMRKNV--FANQEDVSFG-AKG----KVAYDDPDVERMR
RAHLNDLENILPWFIITYLWLTTKPSPWLANILIRTFVLSRIAHTLSY-TFLKQQPLRAIAFFIAFGVTGYE
AFQTFLHYC
>Bos_taurus_mGST1/5-153 sp|Q64L89|MGST1_BOVIN Microsomal glutathione S-transferase 1 OS=Bos taurus GN=MGST1 PE=2 SV=1
SQLMENEVFMAFASYTTIVLSKMNFMSTATAFYRLTKKV--FANPEDCAGF-GKGENAKKYLRTDDRVERVR
RAHLNDLENIVPFLGIGLLYSLSGPDLSTAILHFRLFVRARIYHTIAY-LTPLPQPNRALAFFIGYGVTLSM
AYRLLKSKL
>Mus_musculus_mGST1/5-153 sp|Q91VS7|MGST1_MOUSE Microsomal glutathione S-transferase 1 OS=Mus musculus GN=Mgst1 PE=1 SV=3
RQLMDNEVLMAFTSYATIILTKMMFMSSATAFQRITNKV--FANPEDCAGF-GKGENAKKFVRTDEKVERVR
RAHLNDLENIVPFLGIGLLYSLSGPDLSTALMHFRIFVGARIYHTIAY-LTPLPQPNRGLAFFVGYGVTLSM
AYRLLRSRL
>Homo_sapiens_mGST1/5-153 sp|P10620|MGST1_HUMAN Microsomal glutathione S-transferase 1 OS=Homo sapiens GN=MGST1 PE=1 SV=1
TQVMDDEVFMAFASYATIILSKMMLMSTATAFYRLTRKV--FANPEDCVAF-GKGENAKKYLRTDDRVERVR
RAHLNDLENIIPFLGIGLLYSLSGPDPSTAILHFRLFVGARIYHTIAY-LTPLPQPNRALSFFVGYGVTLSM
AYRLLKSKL
>Bos_taurus_PGES/6-150 sp|Q95L14|PTGES_BOVIN Prostaglandin E synthase OS=Bos taurus GN=PTGES PE=2 SV=1
LELMNGQVLPAFLLCSALLVIKMYVVAVITGQVRLRKKA--FANPEDAQRH-GGL----QYCRNDPDVERCL
RAHRNDMETIYPFLFLGFVYSFLGPNPFVARMHFLVFFLGRMVHTVAY-LGKLRAPTRSLAYTLAQLPCASM
ALQIVWEAA
>Canis_lupus_familiaris_PGES/6-150 sp|A0SYQ0|PTGES_CANLF Prostaglandin E synthase OS=Canis lupus familiaris GN=PTGES PE=2 SV=1
LALVSGQALPAFLLCSTLLVIKMYVVAVITGQVRLRKKA--FANPEDALRH-GGL----QYCRSDQDVDRCL
RAHRNDMETIYPFLFLGFVYSFLGPDPFIAQMHFLVFFLGRMVHTVAY-LGKLRAPTRSLAYTVAQLPCASM
ALQIVWEAA
>Pediculus_humanus_corporis_mGSTp/6-151 EEB15330.1 Microsomal glutathione S-transferase, putative [Pediculus humanus corporis]
LMSFDNPVFRTYAFYVGVLALKMLAMSLLTGRIRFKKLV--FSSPEDTRKM-KNA----KVKYDDPDVERVR
RAHMNDLENIPTFIVAAWLFLLTDPPVNLAINLFRVFTCARILHTIVYAVVVVPQPARAISWGVGYFITIYM
VFHSLFYFI
>Drosophila_melanogaster_mGSTl/7-151 AAF50864.2 microsomal glutathione S-transferase-like, isoform A [Drosophila melanogaster]
LLSLSNPVFKSFTFWVGVLVIKMLLMSLLTAIQRFKTKT--FANPEDLMS--PKL----KVKFDDPNVERVR
RAHRNDLENILPFFAIGLLYVLTDPAAFLAINLFRAVGIARIVHTLVYAVVVVPQPSRALAFFVALGATVYM
ALQVIASAA
>Apis_mellifera_mGST1/5-149 XP_394313.1 PREDICTED: microsomal glutathione S-transferase 1 [Apis mellifera]
TSLIGTEIFKIFAFWGTILALKLIAMVPLTAYYRFKNKT--FSNPEDAITL-KGA----KVATNDPEIERVR
RAHLNDLENILIWYIVTFVWLTTNPSVWLASLLIRSFVIARILHTLVY-AIFAKQPHRAIVFFIGYATTLYQ
AANTLLFYM
>Anopheles_gambiae_mGST2/5-151 EAA45151.1 AGAP000163-PA [Anopheles gambiae str. PEST]
FDSINSEAYKAYVFWSAVLVAKMLLMALLTAIQRFKNKA--FASPEDTRVISKKL----VPKYDDPDVERVR
RAHQNDLENILPFFVIGFLYLLTNPAPWLAINLYRLVAASRILHTIVYAVVVIPQPARFLAFVGAMMPTAYM
TLQTILYFM
>L_salmonis_hPGES/1-143 EMLSAG00000006733_RACE
MFGINDDLWASFCFYGALNLAKMIVMSPLTGRKRMSKKI--FANQEDAKSF--EG----KVTLSDPDVERVR
RAHLNDIENIVPFLLIAPMYLSTGPLSSIAVNVLRIFTFGRYLHTISY--LNEMQPWRAIGFIMGIICNVFM
VGSTIVHYS
>Homo_sapiens_PGES/5-149 sp|O14684
SLVMSSPALPAFLLCSTLLVIKMYVVAIITGQVRLRKKA--FANPEDALRH-GGP----QYCRSDPDVERCL
RAHRNDMETIYPFLFLGFVYSFLGPNPFVAWMHFLVFLVGRVAHTVAY-LGKLRAPIRSVTYTLAQLPCASM
ALQILWEAA
>Mus_musculus_PGES/6-150 sp|Q9JM51
LVMESGQVLPAFLLCSTLLVIKMYAVAVITGQMRLRKKA--FANPEDALKR-GGL----QYYRSDPDVERCL
RAHRNDMETIYPFLFLGFVYSFLGPNPLIAWIHFLVVLTGRVVHTVAY-LGKLNPRLRSGAYVLAQFSCFSM
ALQILWEVA
