# Supplementary material for: Roles of three putative salmon louse (Lepeophtheirus salmonis) prostaglandin E2 synthases in physiology and host–parasite interactions
Source: Parasit Vectors. 2021 Apr 19;14:206. doi: 10.1186/s13071-021-04690-w (PMC8056522; doi:10.1186/s13071-021-04690-w)
Supplement: Supplementary file 2 — Additional file 2. Sequence alignments and accession numbers used in the phylogenetic analysis of EMLSAT00000012943 in FASTA format, gzipped. [file 13071_2021_4690_MOESM2_ESM.gz]

Archive with 1 entries (1 files):
- similar12943-muscle-clipped.fa
