# Supplementary material for: Roles of three putative salmon louse (Lepeophtheirus salmonis) prostaglandin E2 synthases in physiology and host–parasite interactions
Source: Parasit Vectors. 2021 Apr 19;14:206. doi: 10.1186/s13071-021-04690-w (PMC8056522; doi:10.1186/s13071-021-04690-w)
Supplement: Supplementary file 2 — Additional file 2. Sequence alignments and accession numbers used in the phylogenetic analysis of EMLSAT00000012943 in FASTA format, gzipped. [file 13071_2021_4690_MOESM2_ESM.gz › similar12943-muscle-clipped.fa]

>Zootermopsis_nevadensis_PGES3/7-169 XP_021934564.1 prostaglandin E synthase 3 isoform X2
AVPPSVMWAQRNNVIFLTICLEDC--KNPEIKINNDKIY-FHGVGGTE-KKDHEVTIPLFKEIDPEKSVKC-
VRD-RNIEMVLKKKEDDGPYWPHLMKDKKKYHWLKVDFNKWKD-EDDSEDD----------VGQSEDLEEMM
RQMGGLGGGGGSDSKPTFDDLEPES-------DSDDEE----LPDL-E
>Fopius_arisanus_PGES3/7-175 XP_011301796.1 PREDICTED: prostaglandin E synthase 3 isoform X2
ITPPPVVWAQRSSILYVTICLEDC--KDPTIKIEPEKIY-FKGTGGTE-KKDHEVTINLYKEIDPDKTVQN-
TKG-RLIEMILTKKE-EGPYWPRLVKENKKYHWLKNDFNKWKD-EDDTDNE---------SDENPRDLESMM
KTMSYLGGAGAGDAKPNFDDLDDMADDADGA-DSDDDE----MPDL-E
>Nilaparvata_lugens_PGES3/7-169 XP_022184298.1 prostaglandin E synthase 3 isoform X2
AIPPPVLWAQRTNCVFLTICLEDC--KNPDIKMENDKVI-FNGVGGTE-KKPHELTINLFKEIDPEKSAKF-
VRD-RNIEIILKKKE-EGPYWPHLTKEKEKHHWLKVDFDKWKD-EDDSDDE--------FGSGQPDDLDEMV
RSMGGLGGGAGMGKE-SLDDLDVEEP------DSDDD-----LPDL-E
>Lasius_niger_PGES/7-170 KMQ91295.1 prostaglandin e synthase
IPPPPVMWAQRKDILFVTICLEDC--KDPVIEIEPEKIY-FKGEGGTD-KKMHEVTINLYKEIEASKTVKN-
LKG-RTFELILAKKE-EGPYWPRLIKDKTKAHWLKSDFNKWKD-EDDTDDE-----------GSPPDLEEMM
RQMGGLSGSGDS--KPNFDDLDELGDNEA---DSDDED----LPDLYD
>Homo_sapiens_PGES3/1-160 sp|Q15185|TEBP_HUMAN Prostaglandin E synthase 3 OS=Homo sapiens GN=PTGES3 PE=1 SV=1
MQPASAKWYDRRDYVFIEFCVEDS--KDVNVNFEKSKLT-FSCLGGSD-NFKHLNEIDLFHCIDPNDSKHK-
RTD-RSILCCLRKGE-SGQSWPRLTKERAKLNWLSVDFNNWKDWEDDSDED----------MSNFDRFSEMM
NNMGGDED-------VDLPEVDGADDDSQ---DSDDEK----MPDL-E
>Rattus_norvegicus_PGES3/1-160 sp|P83868|TEBP_RAT Prostaglandin E synthase 3 OS=Rattus norvegicus GN=Ptges3 PE=1 SV=2
MQPASAKWYDRRDYVFIEFCVEDS--KDVNVNFEKSKLT-FSCLGGSD-NFKHLNEIDLFHCIDPNDSKHK-
RTD-RSILCCLRKGE-SGQSWPRLTKERAKLNWLSVDFNNWKDWEDDSDED----------MSNFDRFSEMM
DHMGGDED-------VDLPEVDGADDDSQ---DSDDEK----MPDL-E
>Gallus_gallus_PGES3/1-146 sp|Q90955|TEBP_CHICK Prostaglandin E synthase 3 (Fragment) OS=Gallus gallus GN=PTGES3 PE=1 SV=1
--------------VFIEFCVEDS--KDVNVNFEKSKLT-FSCLGGSD-NFKHLNEIDLFNNIDPNESKHK-
RTD-RSILCCLRKGE-SGQAWPRLTKERAKLNWLSVDFNNWKDWEDDSDED----------MSNFDRFSEMM
NNMGGDDD-------VDLPEVDGADDDSP---DSDDEK----MPDL-E
>Caenorhabditis_elegans_daf-4/2-163 s sp|Q23280|DAF41_CAEEL Co-chaperone protein daf-41 OS=Caenorhabditis elegans GN=daf-41 PE=2 SV=1
AKQPTVLWAQRESLVYLTIEVDEA--KIEELKGEGNKLH-FQGSSKTD---KYEATLEFFDEIDPASVKHTG
SST-RVVEITVQKK--TPAWWPRLLQNKGKVHWLKVDFGKWKD-EDEDDEAEDAGAGIGGGMANGFDLNQYM
SQMGGAGG-------ADFGGLED---------DEEDDD----MPDLED
>Salmo_salar_PGES3/1-161 tr|B5XCK8|B5XCK8_SALSA Prostaglandin E synthase 3 OS=Salmo salar GN=TEBP PE=2 SV=1
MQPATAKWYDRRDSVFIEFLVEDS--KDLQVKFEKSKLD-FRCVGGIE-NLKHQNELDLFDSIDPNESKHK-
RTD-RSVLCCLKKAK-AGIAWPRLTKDKAKFQWLGVDFNNWKDWEDDSDED----------LSSFDKFSEMM
NTMGGEDG----MPDLGMGGMEGLKEH-----DSDDEK----MPDL-E
>Xenopus_tropicalis_PGES3/1-160 tr|Q5U4Z0|Q5U4Z0_XENTR Prostaglandin E synthase 3 (Cytosolic) OS=Xenopus tropicalis GN=ptges3 PE=2 SV=1
MQPASAKWYDRRDYVFVEFCVEDS--KEVKTDFDKNKLT-FSCLGGAD-NVKYLNEVELFQSIDPNESKHK-
RTD-RSVLCCLRKGE-SGQSWPRITKEKAKLNWLSVDFNNWKDWEDDSDED----------MSNFDRFSEMM
NNMGGDED-------VDLPEVDGADDDSP---DSDDEK----MPDL-E
>Lingula_unguis_PGES3/7-172 tr|A0A1S3HY61|A0A1S3HY61_LINUN prostaglandin E synthase 3-like OS=Lingula unguis GN=LOC106159270 PE=4 SV=1
KLHPEVMWAQRDDKLFLTINLADVRKKDAKIELKEDKLI-FSGNGGPE-KHDYEAEIEFYAAVKPEESKYT-
VQA-RNIPMVIKKKE-SGPYWPRLIKNKQKVHWLKTDFAKWKD-EDDSDID----------DKEDMNFEEMM
SQMGGFKGGSGM---QDLEGMEASPENEEE--DSDDEE----LPDL-E
>Alligator_mississippiensis_PGES3/5-164 tr|A0A151PBS0|A0A151PBS0_ALLMI Prostaglandin E synthase 3 OS=Alligator mississippiensis GN=PTGES3 PE=4 SV=1
GQPASAKWYDRRDYVFIEFCVEDS--KDVNVNFEKSKLT-FSCLGGSD-NFKHLNEIDLFNNIDPNESKHK-
RTD-RSILCCLRKGE-SGQAWPRLTKEKAKLNWLSVDFNNWKDWEDDSDED----------LSNFDRFSEMM
NNMGGDEG-------VDLPEVDGADDDSP---DSDDEK----MPDL-E
>Trichinella_pseudospiralis_PGES3/9-165 tr|A0A0V1ES01|A0A0V1ES01_TRIPS Prostaglandin E synthase 3 OS=Trichinella pseudospiralis GN=Ptges3 PE=4 SV=1
DVQATVLWAQRKNYIFLTVCVEDC--KDPKVDITEEKFT-FRGIGGTE-KTSHHCEIEFYDKVDPSSVRRI-
ISD-RQLEFVINKLNTDGAFWPRLMKNQGRHWWCKVDFNKWKD-EDDVSLD--------GDMNHDFDFSKYA
DTFQDDKM------NAEFGKFS----------DSDDEE----LPELGT
>Daphnia_magna_PGES3/12-176 tr|A0A0P4YM80|A0A0P4YM80_9CRUS Prostaglandin E synthase 3 (Cytosolic) OS=Daphnia magna PE=4 SV=1
ITPPPAMWAQRKNLVSLTINVEDC--KNPVITLEPTKLY-FKGTAGPD-KKTYEVTIDLFNEIDTEESKYF-
VRE-RSIEFFLRKKE-EGPYWPTIFKDKKKVHWLKIDFNRWRD-EDDSEPE-------ENGGEESQDLDEMM
RRMGGLDGAGGG--QMDLNDLGGSEDD-----EDDDED----LPAY-E
>Hadrurus_spadix_PGES3/8-164 tr|A0A1W7R9X9|A0A1W7R9X9_9SCOR Prostaglandin E synthase 3 OS=Hadrurus spadix PE=4 SV=1
PLPPPILWAQRKNLLYLKIALEDC--KNPTIKLEKDKLF-FRGKGGTD-NKDHEVTLNFLKEIKPEDSKHV-
VRD-RGTEFVLIKAE-EGPYWSRLLKDDKKHHWLKVDFNKWRD-EDDSDDD----------MDGGTDFEEMM
RQMGGLGGGG-----TDLGDLDGEA-------DSDDEG----LPDL-E
>Drosophila_melanogaster_PGES3/7-165 sp|Q9VH95|YC17_DROME Uncharacterized protein CG16817 OS=Drosophila melanogaster GN=CG16817 PE=1 SV=1
LIPPPVSWAQRNDLIYVIIDVE-C--KDIEHKVTEKTFT-FKGVNVLDPSKKYEVTLNFLHEVDPEKVTSK-
NIG-RCLEFTIPKKA-AGPYWSSLTTDKTKLHFLKANFAKWRDESDDEEGD----------QKDNSMFGNFL
NSPGGDWN-------NKFDDFNVDDEE-----EDSDDN----IPSLSQ
>Apis_mellifera_PGES3/46-215 XP_624846.2 PREDICTED: prostaglandin E synthase 3 [Apis mellifera]
LPPPPVMWAQRKDILFVTICLEDC--KDPIINIEPQMIY-FKGIGGTE-QKMHEVTINLYEEITPNRTIQN-
LRG-RTLELVLFKKE-EGPYWPRLTKEKTKAHWLKSDFNKWKD-EDDSDDE-------GGMEGSSHDLEEMM
RQMGGLGGSGDS--KPNFDDLDELGDEGEGM-DSDDDD----LPDLLE
>Pediculus_humanus_corporis_PGESp/4-157 EEB18185.1 Prostaglandin E synthase, putative [Pediculus humanus corporis]
LRPPPSVWAQKSDLIALTICLEEC--KKPVVEIHKDKIY-FKGTGGSE-KKTYEVDINLYSEINPDESSSN-
ILG-RGVEFLLKKKE-EGPFWPRLTKEKVKYHWLKLDFHKFNY-EKDSDSD----------ENNF-------
-SMSDANS-------VKIGDTVNGPDKEERDEDSDDSD----LPDL-E
>Anopheles_gambiae_cPGES/10-169 EAA05132.4 AGAP011157-PA [Anopheles gambiae str. PEST]
AVPPPAVWAQRSDVLFLTLNVE-C--SDPVYKFTEDSMS-FTGVGKPE-GKKYELNVEFFSKINPDKVASK-
NIK-RCIEFVIAKAEPQETYWPRLLKDKTKPHWLKVDFNRWED-EGSNDEE---------GGADQMDLMQML
NASQNSNK-------LSFDDLSDEPEGE----DSDDES----IPGLTD
>L_salmonis_hPGES3/5-179 EMLSAP00000012943
KCPPKVIWAQTAAKVLVTVCLEDC--KDPTVNVEEKKLF-FSGVGGKD-KSEYEVTMELFDEVVPEETTKL-
FLD-RVIEITLQKKDVNKGYWTRLIQDKKRQHWLSLDFLKWRG-ESDEDSEADLDVNLDG-LAGMQGMQGMQ
ENISSGSVQEIMKMHPDLNDLDQSDSG-----EDDEED----IPGLMN
